# Supplementary material for: COVID-19 Vaccine Acceptance among College Students: A Theory-Based Analysis
Source: Int J Environ Res Public Health. 2021 Apr 27;18(9):4617. doi: 10.3390/ijerph18094617 (PMC8123652; doi:10.3390/ijerph18094617)
Supplement: Supplementary file 1 [file ijerph-18-04617-s001.zip]

Archive with 1 entries (1 files):
- ijerph-1166595-supplementary.pdf
